# Supplementary material for: In Silico Pharmacokinetic Profiling of the Identified Bioactive Metabolites of Pergularia tomentosa L. Latex Extract and In Vitro Cytotoxic Activity via the Induction of Caspase-Dependent Apoptosis with S-Phase Arrest
Source: Pharmaceuticals (Basel). 2022 Sep 9;15(9):1132. doi: 10.3390/ph15091132 (PMC9501251; doi:10.3390/ph15091132)
Supplement: Supplementary file 1 [file pharmaceuticals-15-01132-s001.zip]

Archive with 3 entries (3 files):
- compound list.xls
- FAS-9).01.csv
- FAS-9).01_CompoundReportWithIdentificationHits.pdf
