# Supplementary material for: In Silico Pharmacokinetic Profiling of the Identified Bioactive Metabolites of Pergularia tomentosa L. Latex Extract and In Vitro Cytotoxic Activity via the Induction of Caspase-Dependent Apoptosis with S-Phase Arrest
Source: Pharmaceuticals (Basel). 2022 Sep 9;15(9):1132. doi: 10.3390/ph15091132 (PMC9501251; doi:10.3390/ph15091132)
Supplement: Supplementary file 1 [file pharmaceuticals-15-01132-s001.zip › compound list.xls]

## Sheet: Sheet1
General														Library Search		Compound Identification					Formula Generation		Molecular Feature Extraction				Database Search
Formula	m/z	Mass	RT	Width	Height	Score	Base Peak	Ions	Mining Algorithm	ID Source	FV	MS/MS Count	File	Score (Lib)	Lib/DB	Cpd	Name	Hits	CAS	Notes	Score (MFG)	Diff (MFG, ppm)	Vol	Vol %	Std Dev	Score (MFE)	Score (DB)	Diff (DB, ppm)
C7 H6 Cl2	160.994	159.986	2.181	0.146	460018	50.93	160.994	7	Find by Molecular Feature	DBSearch			FAS-9).01.d			1	2,4-Dichlorotoluene	3	95-73-8				6567054	0.37	0.0019	80	50.93	-10.47
C7 H5 N O S	132.998	151.01	2.182	0.149	883671	70.37	132.998	4	Find by Molecular Feature	DBSearch			FAS-9).01.d			2	4-Thiocyanatophenol	2	3774-52-5				12864586	0.72		85.1	70.37	-2.16
	114.988	113.981	2.183	0.145	1639919		114.988	9	Find by Molecular Feature				FAS-9).01.d			3		0					24445568	1.37	0.0004	80
C3 H8 O3 S2	156.014	155.991	2.184	0.142	830647	74.16	156.014	4	Find by Molecular Feature	DBSearch			FAS-9).01.d			4	S-Propyl thiosulfate	2					12205712	0.68		80	74.16	2.43
	68.9831	85.9863	2.185	0.144	164025		68.9831	6	Find by Molecular Feature				FAS-9).01.d			5		0					4248198	0.24	0.0002	85.4
C2 H6 O S2	110.009	109.986	2.187	0.149	1647051	36.83	110.009	8	Find by Molecular Feature	DBSearch		1	FAS-9).01.d	0		6	S-Methyl methanesulfinothioate	1	13882-12-7				25497446	1.43	0.0003	97.3	73.66	-0.42
C4 H7 N S2	151.035	133.002	2.188	0.153	1130590	74.1	151.035	4	Find by Molecular Feature	DBSearch			FAS-9).01.d			7	1-Isothiocyanato-2-(methylthio)ethane	1	4430-37-9				17297990	0.97		88.5	74.1	1.71
C5 H13 N3 O	131.129	131.106	2.286	0.611	2272164	87.59	131.129	2	Find by Molecular Feature	DBSearch			FAS-9).01.d			8	4-Guanidino-1-butanol	4					32739434	1.84		98.7	87.59	-2.07
C6 H14 N4 O2	175.119	174.112	2.405	0.683	185472	99.63	175.119	5	Find by Molecular Feature	DBSearch			FAS-9).01.d			9	Amino acid(Arg-)	3					3985405	0.22	0	81.9	99.63	0.11
C5 H10 O3	118.087	118.063	2.912	0.224	1177802	43.51	118.087	2	Find by Molecular Feature	DBSearch		1	FAS-9).01.d	0		10	Ethyl lactate	35	97-64-3				17128984	0.96		100	87.01	-3.13
C4 H11 N O	72.0817	89.085	2.916	0.283	374944	40.72	72.0817	2	Find by Molecular Feature	DBSearch		1	FAS-9).01.d	0		11	Dimethylethanolamine	11	108-01-0				5901300	0.33		100	81.44	-10.84
C5 H11 N O2	118.086	117.079	3.502	0.4	482621	93.79	118.086	2	Find by Molecular Feature	DBSearch-LibSearch	120	1	FAS-9).01.d	99.87	D:\MassHunter\PCDL\METLIN PCDL B.08.00\Metlin_AM_PCDL.cdb	12	L-Valine	41	72-18-4	Postive MS/MS Endogenous Metabolite Geigy vol. 3 p. 92			13372198	0.75		73.6	87.7	-1.37
C4 H11 N O	72.0816	89.0849	3.544	0.542	152207	41.32	72.0816	2	Find by Molecular Feature	DBSearch		1	FAS-9).01.d	0		13	Dimethylethanolamine	11	108-01-0				3996848	0.22		80	82.64	-9.67
C9 H10 O4	182.081	182.058	5.238	1.058	381964	99.92	182.081	6	Find by Molecular Feature	DBSearch			FAS-9).01.d			14	Methyl orsellinate	27	3187-58-4	Lichens and lichen acids			24617982	1.38	0.0001	100	99.92	0.63
C6 H13 N O2	132.102	131.095	5.456	0.469	1457120	97.58	132.102	7	Find by Molecular Feature	DBSearch-LibSearch	120	1	FAS-9).01.d	95.82	D:\MassHunter\PCDL\METLIN PCDL B.08.00\Metlin_AM_PCDL.cdb	15	L-Isoleucine	14	73-32-5	Postive MS/MS Endogenous Metabolite Geigy vol. 3 p. 92 Deleted CAS: 7004-09-3; 410078-51-2; 501028-75-7; 807611-99-0; 959215-79-3; 1050482-26-2; 1131911-83-5; 1186126-44-2; 1431840-86-6; 2012595-46-7			45115772	2.53	0.0007	80	99.35	-2.31
C5 H13 N O	86.0971	103.1	5.458	0.471	307954	42.65	86.0971	2	Find by Molecular Feature	DBSearch		1	FAS-9).01.d	0		16	2-Amino-3-methyl-1-butanol	20	473-75-6				9423308	0.53		87	85.3	-6.13
C6 H13 N O2	132.102	131.095	5.99	0.629	1577042	97.75	132.102	9	Find by Molecular Feature	DBSearch-LibSearch	120	1	FAS-9).01.d	95.73	D:\MassHunter\PCDL\METLIN PCDL B.08.00\Metlin_AM_PCDL.cdb	17	L-Isoleucine	14	73-32-5	Postive MS/MS Endogenous Metabolite Geigy vol. 3 p. 92 Deleted CAS: 7004-09-3; 410078-51-2; 501028-75-7; 807611-99-0; 959215-79-3; 1050482-26-2; 1131911-83-5; 1186126-44-2; 1431840-86-6; 2012595-46-7			59122820	3.32	0.0005	80	99.77	-1.33
C5 H13 N O	86.097	103.1	5.996	0.595	306437	42.73	86.097	2	Find by Molecular Feature	DBSearch		1	FAS-9).01.d	0		18	2-Amino-3-methyl-1-butanol	20	473-75-6				10664975	0.6		87	85.46	-5.8
C10 H11 N O2	177.102	177.079	8.766	1.48	402818	87.6	177.102	5	Find by Molecular Feature	DBSearch			FAS-9).01.d			19	MDAI	10	155344-90-4				50497688	2.83	0	70	87.6	0.97
C8 H13 N O	122.096	139.1	9.486	1.496	129634	87.74	122.096	3	Find by Molecular Feature	DBSearch			FAS-9).01.d			20	5-Pentyloxazole	22	84027-84-9				9134641	0.51	0.0003	78.2	87.74	0.09
C9 H13 N O3	166.086	183.089	10.692	0.638	989033	99.86	166.086	6	Find by Molecular Feature	DBSearch			FAS-9).01.d			21	Ginkgotoxin	22	1464-33-1				35736628	2	0.0002	100	99.86	0.22
C18 H23 N9 O4	452.177	429.188	11.336	0.716	146938	83.01	452.177	2	Find by Molecular Feature	DBSearch			FAS-9).01.d			22	His His His	64					7256454	0.41		87	83.01	-1.1
C43 H49 N O19	888.273	883.287	11.437	0.597	145408	56.79	891.274	7	Find by Molecular Feature	DBSearch			FAS-9).01.d			23	Wilfordine	4	37239-51-3				8877793	0.5		87	56.79	3.22
C20 H27 N5 O4 S	454.125	433.179	11.976	1.532	450399	69.97	457.133	8	Find by Molecular Feature	DBSearch			FAS-9).01.d			24	His Met Phe	14					60160960	3.37		87	69.97	-1.67
C10 H16 O6	237.073	232.095	12.154	1.321	425515	94.96	237.073	3	Find by Molecular Feature	DBSearch			FAS-9).01.d			25	Glycerol 1-propanoate diacetate	15	36600-62-1				24564392	1.38		80	94.96	-0.37
C18 H23 N9 O4	452.177	429.188	12.22	0.604	299087	82.98	452.177	2	Find by Molecular Feature	DBSearch			FAS-9).01.d			26	His His His	64					12000566	0.67		86.2	82.98	-0.98
C43 H49 N O19	888.275	883.288	12.256	0.535	396439	52.38	891.274	8	Find by Molecular Feature	DBSearch			FAS-9).01.d			27	Wilfordine	4	37239-51-3				20676948	1.16		100	52.38	2.69
C9 H10 O4	165.054	182.058	12.258	0.581	147520	84.84	165.054	4	Find by Molecular Feature	DBSearch			FAS-9).01.d			28	3,4-Dihydroxyphenylpropanoate	27	1078-61-1	Nugo Website Http://Nugo.org/metabolomics/13496 Urine			6155989	0.35	0.0002	98.3	84.84	-0.04
C12 H15 N3 O2 S	265.092	265.09	12.263	0.54	200333	57.38	267.087	7	Find by Molecular Feature	DBSearch			FAS-9).01.d			29	H-8	2	113276-94-1				18925018	1.06	0.0001	100	57.38	-5.66
C11 H20 N4 O5 S	303.108	320.111	12.268	0.534	199959	58.93	303.108	5	Find by Molecular Feature	DBSearch			FAS-9).01.d			30	Met Gly Asn	26					6482591	0.36	0.0012	96.6	58.93	13.38
C12 H18 O8	273.097	290.1	12.268	0.56	132375	99.55	273.097	3	Find by Molecular Feature	DBSearch			FAS-9).01.d			31	Furaneol 4-glucoside	27	121063-56-7				4128645	0.23		93.7	99.55	-0.29
C8 H10 O	122.097	122.073	13.446	0.583	384825	49.93	122.097	5	Find by Molecular Feature	DBSearch		1	FAS-9).01.d			32	3,4-Dimethylphenol	20	95-65-8				16702080	0.94	0.0002	100	99.86	-0.71
C14 H18 N2 O4	279.134	278.127	14.673	0.391	218358	99.89	279.134	5	Find by Molecular Feature	DBSearch			FAS-9).01.d			33	Tyrosyl-Proline	16					5756658	0.32	0.0006	100	99.89	-0.19
C24 H34 N8 O12	609.229	626.233	15.311	0.277	156646	86.03	609.229	6	Find by Molecular Feature	DBSearch			FAS-9).01.d			34	Tetrahydropteroyltri-L-glutamate	1		Endogenous Metabolite http://dbk.ch.umist.ac.uk/ExactMasses.htm			3015447	0.17	0.0002	100	86.03	-4.91
C11 H11 N O3	205.097	205.074	17.013	0.441	417290	99.96	205.097	6	Find by Molecular Feature	DBSearch			FAS-9).01.d			35	Methyl 1-methoxy-1H-indole-3-carboxylate	11	18377-50-9				12317078	0.69	0.0004	100	99.96	0.3
C11 H20 N2 O3	229.155	228.147	17.368	0.587	422564	99.92	229.155	5	Find by Molecular Feature	DBSearch			FAS-9).01.d			36	L-isoleucyl-L-proline	6					16834802	0.94	0	100	99.92	0.03
C38 H48 O24	889.258	888.251	18.971	0.214	130082	92.64	889.258	7	Find by Molecular Feature	DBSearch			FAS-9).01.d			37	Quercetin 7-[xylosyl-(1->2)-rhamnosyl-(1->2)-rhamnosyl]-(1->6)-glucoside	6					2595642	0.15	0.011	80	92.64	3.03
C32 H39 N7 O6	309.656	617.297	19.178	0.214	184840	49.57	309.656	5	Find by Molecular Feature	DBSearch		1	FAS-9).01.d	0		38	Asn Trp Trp Leu	26					3756788	0.21	0.0001	100	99.13	-0.66
C38 H46 N6 O9	366.174	730.333	21.102	0.252	247405	33.16	366.174	9	Find by Molecular Feature	MFG		1	FAS-9).01.d	0		39		200			99.49	-0.83	6809763	0.38	0.0008	100	0
C27 H27 N3 O7	506.193	505.185	23.441	0.323	1004227	49.55	506.193	13	Find by Molecular Feature	MFG			FAS-9).01.d			40		256			99.1	-0.63	30515148	1.71	0.0016	100	0
C41 H50 N3 O10	373.182	744.349	29.806	0.322	387915	33.16	373.182	10	Find by Molecular Feature	MFG		1	FAS-9).01.d	0		41		208			99.48	0.24	12321798	0.69	0.0008	100	0
C14 H26 O8	345.152	322.163	30.862	0.555	215374	99.43	345.152	10	Find by Molecular Feature	DBSearch			FAS-9).01.d			42	Butyl 3-O-beta-D-glucopyranosyl-butanoate	28					11463310	0.64	0.0004	100	99.43	-1.2
C28 H29 N3 O7	520.209	519.201	35.517	0.337	1129088	49.68	520.209	17	Find by Molecular Feature	MFG			FAS-9).01.d			43		269			99.37	-0.71	37261040	2.09	0.0013	100	0
	570.287	569.279	36.212	0.33	351550		573.268	7	Find by Molecular Feature			1	FAS-9).01.d			44		0					10355107	0.58		100
C23 H34 O8	421.223	438.226	36.212	0.24	298778	98.13	421.223	18	Find by Molecular Feature	DBSearch			FAS-9).01.d			45	Ouabagenin	28	508-52-1	Treatment of cardiac arrhythmias and heart failure Metabolite of Ouabain Dollery, Colin Therapeutic Drugs, 2nd Ed. 1999 p. O32			8811537	0.49	0.0005	100	98.13	-1.87
C30 H43 N5 O7	568.312	585.316	36.213	0.239	127774	76.77	568.312	6	Find by Molecular Feature	DBSearch			FAS-9).01.d			46	Tyr Tyr Leu Lys	25					2762966	0.15	0.0011	100	76.77	1.21
C29 H44 O11	551.286	568.289	36.215	0.223	681296	97.51	551.286	16	Find by Molecular Feature	DBSearch			FAS-9).01.d			47	11-alpha-O-beta-D-Glucopyranosyl-16alpha-O-methylneoquassin	32					15067123	0.85	0.001	100	97.51	-1.73
C6 H10 O3	113.06	130.063	36.216	0.203	177790	87.11	113.06	4	Find by Molecular Feature	DBSearch			FAS-9).01.d			48	Methyl levulinate	36	624-45-3				2767326	0.16	0.0002	100	87.11	-2.76
C36 H60 O9	310.212	636.42	44.11	0.214	145865	41.44	310.212	5	Find by Molecular Feature	DBSearch		1	FAS-9).01.d	0		49	Ginsenoside Rh8	6	343780-69-8				2356945	0.13	0.0013	100	82.87	5.2
C16 H28 O10	385.147	380.169	44.196	0.207	216628	99.16	385.147	8	Find by Molecular Feature	DBSearch			FAS-9).01.d			50	Prenyl arabinosyl-(1->6)-glucoside	39	175737-84-5				5936829	0.33	0.0002	100	99.16	-1.27
C36 H60 O9	310.212	636.428	45.11	0.134	426728	20.11	311.22	3	Find by Molecular Feature	DBSearch		1	FAS-9).01.d	0		51	Ginsenoside Rh8	6	343780-69-8				4928226	0.28		88.2	40.22	-7.25
C36 H62 O9	311.22	638.436	45.358	0.289	539832	42.55	311.22	10	Find by Molecular Feature	DBSearch		1	FAS-9).01.d	0		52	Sanchinoside B1	17	97744-96-2				12665396	0.71	0.0016	74.4	85.1	4.82
C29 H44 O10	535.291	552.294	45.727	0.142	827424	49.2	535.291	16	Find by Molecular Feature	DBSearch		1	FAS-9).01.d	0		53	Desglucocheirotoxol	34	29336-13-8				23869696	1.34	0.001	72.9	98.4	-1.55
C29 H42 O9	517.28	534.284	45.727	0.15	289628	49.36	517.28	6	Find by Molecular Feature	DBSearch		1	FAS-9).01.d	0		54	Corchoroside A	36	508-76-9				4724437	0.27	0.0008	74.7	98.72	-1.13
C23 H34 O7	405.228	422.231	45.727	0.161	514728	98.08	405.228	12	Find by Molecular Feature	DBSearch			FAS-9).01.d			55	Picrasin C	41	33804-89-6				12012093	0.67	0.0003	100	98.08	-1.89
C29 H35 N12	552.317	551.309	45.728	0.172	312170	29.57	552.317	4	Find by Molecular Feature	MFG			FAS-9).01.d			56		176			59.13	2.62	5066426	0.28	0.0007	100	0
C27 H38 N6 O8	557.273	574.276	45.728	0.28	562966	48.67	557.273	10	Find by Molecular Feature	DBSearch		1	FAS-9).01.d	0		57	Glu Trp Leu Gln	28					15348174	0.86	0.0004	100	97.34	-2.03
C36 H62 O9	311.22	638.436	46.198	0.363	312341	41.51	311.22	9	Find by Molecular Feature	DBSearch		2	FAS-9).01.d	0		58	Sanchinoside B1	17	97744-96-2				6223786	0.35	0.0016	91.1	83.03	5.28
C23 H44 N8 O5	494.333	512.344	46.25	0.178	224525	98.63	494.333	4	Find by Molecular Feature	DBSearch			FAS-9).01.d			59	Pro Ile Lys Arg	42					3508438	0.2		83.2	98.63	-1.11
C21 H32 N4 O8	473.2	468.222	46.603	0.205	489240	48.97	473.2	10	Find by Molecular Feature	DBSearch		1	FAS-9).01.d	0		60	Phe Thr Thr Thr	43					11158361	0.63	0.0005	100	97.93	0.91
C23 H44 N8 O5	494.333	512.344	46.644	0.202	454290	97.66	494.333	4	Find by Molecular Feature	DBSearch			FAS-9).01.d			61	Pro Ile Lys Arg	43					7001493	0.39		96.9	97.66	-1.66
C44 H44 O9	717.31	716.302	47.356	0.146	153435	36.74	717.31	8	Find by Molecular Feature	DBSearch		2	FAS-9).01.d	0		62	Mulberrofuran T	7	125882-66-8				3404431	0.19	0.0003	80.3	73.48	-4.99
C26 H36 N8 O6	561.253	556.274	48.243	0.168	179134	91.17	561.253	6	Find by Molecular Feature	DBSearch			FAS-9).01.d			63	Trp Ser Lys His	26					3393111	0.19	0.0005	81.9	91.17	3.21
C28 H42 O8	529.278	506.288	49.363	0.125	127224	98.6	529.278	10	Find by Molecular Feature	DBSearch			FAS-9).01.d			64	14-O-(alpha-L-rhamnopyranosyl)-7S,14R-dihydroxy-7,9,13,17-tetramethyl-2E,4E,8E,10E,12E,16E-octadecahexaenoic acid	29					2284556	0.13	0.0012	72.9	98.6	-0.92
C22 H36 N9 O3	238.154	474.294	51.097	0.176	374256	32.28	497.284	19	Find by Molecular Feature	MFG		4	FAS-9).01.d	0		65		60			96.85	0.26	9329915	0.52	0.0005	98.8	0
C22 H36 N9 O3	238.154	474.294	51.581	0.177	206079	23.61	497.284	16	Find by Molecular Feature	MFG		3	FAS-9).01.d	0		66		60			70.82	-0.29	5287842	0.3	0.0009	94.3	0
C16 H26 N2 O	244.191	262.202	53.807	0.175	132341	70.8	244.191	7	Find by Molecular Feature	DBSearch			FAS-9).01.d			67	QX-314	1	24003-58-5				3003956	0.17	0.0002	80.5	70.8	10.56
C13 H25 N O2	228.196	227.189	58.225	0.572	647728	49.82	228.196	15	Find by Molecular Feature	MFG			FAS-9).01.d			68		3			99.63	-1.17	47010564	2.64	0.0001	100	0
C13 H18 O3	227.105	222.126	62.574	0.818	239295	49.8	227.105	13	Find by Molecular Feature	DBSearch		1	FAS-9).01.d	0		69	Isoamyl p-anisate	19	27739-29-3				17137390	0.96	0.0002	100	99.61	-0.75
C14 H30 O	214.253	214.23	63.107	0.433	430797	99.57	214.253	3	Find by Molecular Feature	DBSearch			FAS-9).01.d			70	4-methyltridecan-7-ol	10					7290611	0.41		100	99.57	-1.23
C18 H39 N O3	318.301	317.294	67.109	0.201	215532	98.58	318.301	5	Find by Molecular Feature	DBSearch			FAS-9).01.d			71	Phytosphingosine	1	554-62-1				3665355	0.21	0.0006	91.5	98.58	-1.94
C14 H12 O3	233.058	228.079	68.525	0.455	141896	99.8	233.058	13	Find by Molecular Feature	DBSearch			FAS-9).01.d			72	Xanthyletine	18	553-19-5	Zanthoxylum spp			7101158	0.4	0.0003	100	99.8	-0.84
C12 H22 N4 O9	371.118	366.139	74.364	0.427	214827	84.93	371.118	11	Find by Molecular Feature	DBSearch			FAS-9).01.d			73	Ser Ser Ser Ser	39					12057219	0.68	0.0002	100	84.93	-1.61
C10 H10 O	147.081	146.073	74.365	0.553	141080	99.55	147.081	3	Find by Molecular Feature	DBSearch			FAS-9).01.d			74	4-Phenyl-2-butenal	26	13910-23-1				3628250	0.2		100	99.55	0.02
C16 H24 O5	301.141	296.163	82.623	0.478	184037	99.54	301.141	12	Find by Molecular Feature	DBSearch			FAS-9).01.d			75	3,8-Dihydroxy-6-methoxy-7(11)-eremophilen-12,8-olide	12					12744790	0.71	0.0001	100	99.54	-1.14
C24 H23 O12	485.113	503.122	89.65	0.193	160421	45.74	485.113	12	Find by Molecular Feature	DBSearch			FAS-9).01.d			76	Pyranodelphinin B	1					5041726	0.28	0.0004	83.1	45.74	-5.58
C19 H38 O4	353.267	330.278	95.382	0.582	132606	48.99	353.267	18	Find by Molecular Feature	DBSearch		1	FAS-9).01.d	0		77	MG(16:0/0:0/0:0)[rac]	4					16176558	0.91	0.0004	100	97.98	-2.3
C21 H39 N O3	336.291	353.294	95.541	0.463	203618	48.61	336.291	9	Find by Molecular Feature	DBSearch		1	FAS-9).01.d	0		78	Oleoyl sarcosine	5	110-25-8	Deleted CAS: 57368-03-3			10373591	0.58	0.0002	100	97.23	-2.43
C32 H31 Br N2 O2	559.132	554.153	96.169	0.182	199731	45.5	559.132	18	Find by Molecular Feature	DBSearch			FAS-9).01.d			79	R207910	1	654653-93-7				11355500	0.64	0.0002	80.6	45.5	7.33
C32 H31 Br N2 O2	554.177	554.153	97.512	0.434	218988	42.1	554.177	25	Find by Molecular Feature	DBSearch			FAS-9).01.d			80	R207910	1	654653-93-7				20987422	1.18	0.0004	100	42.1	8.01
C27 H30 O16	628.196	610.159	100.855	0.183	1045296	33.56	628.196	21	Find by Molecular Feature	DBSearch			FAS-9).01.d			81	Isorhamnetin 3-O-[b-D-xylopyranosyl-(1->6)-b-D-glucopyranoside]	48	142905-19-9				35302920	1.98	0.0028	76.5	33.56	-8.33
C18 H37 N O	284.296	283.288	100.937	0.762	973676	78.32	284.296	6	Find by Molecular Feature	DBSearch-LibSearch	120	1	FAS-9).01.d	59.81	D:\MassHunter\PCDL\METLIN PCDL B.08.00\Metlin_AM_PCDL.cdb	82	Stearamide	4	124-26-5	Octadecanamide Stearamide Octadecamide Octadecylamide Stearoylamide Stearoylamine Stearylamide Stearic amide Kemamide S Adogen 42 PubChem CID: 31292			45393472	2.55	0.0006	100	96.84	-2.89
C27 H30 O16	628.196	610.159	101.949	0.468	1122694	15.54	628.196	20	Find by Molecular Feature	DBSearch		1	FAS-9).01.d	0		83	Isorhamnetin 3-O-[b-D-xylopyranosyl-(1->6)-b-D-glucopyranoside]	48	142905-19-9				62379444	3.5	0.0004	100	31.08	-9.07
C20 H41 N O2	310.311	327.314	103.03	1.483	236752	42.82	310.311	7	Find by Molecular Feature	DBSearch		1	FAS-9).01.d	0		84	D-erythro-Sphingosine C-20	7	6918-49-6				13538678	0.76	0.0003	100	85.64	-0.92
C21 H42 O2	326.342	326.319	103.249	0.516	308333	49.79	326.342	4	Find by Molecular Feature	DBSearch		1	FAS-9).01.d	0		85	Isopropyl stearate	26					9151714	0.51		100	99.58	-0.89
C22 H45 N O2	338.342	355.345	103.898	0.257	244161	49.77	338.342	8	Find by Molecular Feature	DBSearch		1	FAS-9).01.d	0		86	Eicosanoyl-EA	4	94421-69-9	20:0 N-acyl ethanolamine http://dx.doi.org/10.1021/bi0480335			5494638	0.31	0.0001	100	99.53	0.04
C24 H40 O5	391.285	408.288	104.112	0.509	509450	41.52	391.285	7	Find by Molecular Feature	DBSearch		2	FAS-9).01.d			87	3α,11β,12α-Trihydroxy-5β-cholan-24-oic Acid	50					17501906	0.98	0.0001	100	83.03	-0.66
C21 H42 N7 O15 P	702.214	663.249	105.212	0.373	870413	33.35	702.214	5	Find by Molecular Feature	DBSearch		1	FAS-9).01.d	0		88	Dihydrostreptomycin 3'α-phosphate	6		Antibiotic, Treatment of tuberculosis Metabolite of Streptomycin Dollery, Colin Therapeutic Drugs, 2nd Ed. 1999 p. S102			40768052	2.29		100	66.7	-1.79
C39 H32 O14	707.175	724.172	105.221	0.321	138668	8.36	707.175	7	Find by Molecular Feature	DBSearch		1	FAS-9).01.d	0		89	2'',3''-Di-O-p-coumaroylafzelin	9					5435619	0.3		100	16.72	10.31
C22 H45 N O2	338.342	355.345	105.68	0.677	283321	49.78	338.342	4	Find by Molecular Feature	DBSearch		1	FAS-9).01.d			90	Eicosanoyl-EA	27	94421-69-9	20:0 N-acyl ethanolamine http://dx.doi.org/10.1021/bi0480335			12352919	0.69		100	99.56	-0.79
C20 H43 N O2	312.326	329.329	106.427	0.52	316064	49.89	312.326	7	Find by Molecular Feature	DBSearch		1	FAS-9).01.d	0		91	N,N-dimethyl-Safingol	2					12470598	0.7	0.0002	100	99.77	-0.29
C28 H44 N2 O23	776.233	776.23	108.421	0.427	259734	23.94	776.233	5	Find by Molecular Feature	DBSearch		1	FAS-9).01.d	0		92	Hyaluronan	5					16277881	0.91		100	47.89	5.07
C38 H40 O21	850.251	832.213	112.775	0.732	296251	15.78	850.251	5	Find by Molecular Feature	DBSearch		1	FAS-9).01.d	0		93	Quercetin 3-(6'''-sinapylglucosyl)(1->2)-galactoside	1					31067116	1.74		100	31.56	-8.4
	924.271	923.263	116.022	0.238	340882		924.271	11	Find by Molecular Feature				FAS-9).01.d			94		0					19171410	1.08		92.3
	924.271	923.263	119.17	0.824	337715		924.271	11	Find by Molecular Feature				FAS-9).01.d			95		0					53501568	3		100
C35 H62 N7 O18 P3 S	998.289	993.306	123.955	0.416	527126	31.85	998.289	12	Find by Molecular Feature	DBSearch		1	FAS-9).01.d	0		96	(S)-3-Hydroxytetradecanoyl-CoA	6					51067280	2.86		100	63.69	2.36
C35 H69 O10 P	680.481	680.458	126.955	1.226	632818	35.24	680.481	30	Find by Molecular Feature	DBSearch		2	FAS-9).01.d	0		97	PG(14:0/15:0)	8					128023712	7.18	0.0006	80	70.49	7.74
C52 H76 O4	764.574	764.574	126.956	1.351	201200	48.85	764.574	5	Find by Molecular Feature	DBSearch		1	FAS-9).01.d	0		98	Loroxanthin ester/ Loroxanthin dodecenoate	26					25740640	1.44		100	97.69	0.1
C35 H62 N7 O18 P3 S	998.289	993.306	128.936	1.177	228964	31.94	998.289	11	Find by Molecular Feature	DBSearch		1	FAS-9).01.d	0		99	(S)-3-Hydroxytetradecanoyl-CoA	6					58115060	3.26		100	63.88	2.37
C41 H62 N7 O17 P3 S	1072.31	1049.31	136.205	0.676	191342	68.45	1073.31	10	Find by Molecular Feature	DBSearch			FAS-9).01.d			100	Retinoyl CoA	1	81295-48-9				30864842	1.73		100	68.45	-0.13
