# Supplementary material for: In Silico Pharmacokinetic Profiling of the Identified Bioactive Metabolites of Pergularia tomentosa L. Latex Extract and In Vitro Cytotoxic Activity via the Induction of Caspase-Dependent Apoptosis with S-Phase Arrest
Source: Pharmaceuticals (Basel). 2022 Sep 9;15(9):1132. doi: 10.3390/ph15091132 (PMC9501251; doi:10.3390/ph15091132)
Supplement: Supplementary file 1 [file pharmaceuticals-15-01132-s001.zip › FAS-9).01.csv]

Version 1
AGILENTID	CAS	Compound ID	Name	Cpd	Hits	HMP	KEGG	LMP	METLIN	MPPID	NCBI ID	Notes	Swiss-Prot	Mass (DB)	Diff (DB, mDa)	Formula (DB)	Diff (DB, ppm)	RT (DB)	RT Diff (DB)	Score (DB)	Shared (DB)	Unique (DB)	Diff (MFG, mDa)	Mass (MFG)	Formula (MFG)	Diff (MFG, ppm)	Score (MFG)	Tgt Hit Pos	Score Diff	Abund	Mining Algorithm	Area	Avg Mass	Base Peak	Z Count	CE	MS/MS Count	File	Diff (DB,Å²)	Diff (DB,Ω %)	DT	End	Formula	FV	Height	ID Source	ID Techniques Applied	Ions	Polarity
	95-73-8	49524	2,4-Dichlorotoluene	1	3		C18300		72136					159.9847	-1.68	C7 H6 Cl2	-10.47			50.93											Find by Molecular Feature		160.3499	160.9937	1			FAS-9).01.d				2.589	C7 H6 Cl2		460018	DBSearch	DBSearch	7	Positive
	3774-52-5	71095	4-Thiocyanatophenol	2	2	HMDB40578			95063					151.0092	-0.33	C7 H5 N O S	-2.16			70.37											Find by Molecular Feature		132.3747	132.9984	1			FAS-9).01.d				2.690	C7 H5 N O S		883671	DBSearch	DBSearch	4	Positive
				3	0																				<none>						Find by Molecular Feature		114.3441	114.9880	1			FAS-9).01.d				2.892			1639919		DBSearch	9	Positive
		71531	S-Propyl thiosulfate	4	2	HMDB41066			95499					155.9915	0.38	C3 H8 O3 S2	2.43			74.16											Find by Molecular Feature		155.3997	156.0143	1			FAS-9).01.d				2.488	C3 H8 O3 S2		830647	DBSearch	DBSearch	4	Positive
				5	0																				<none>						Find by Molecular Feature		86.3105	68.9831	1			FAS-9).01.d				2.387			164025		DBSearch	6	Positive
	13882-12-7	64793	S-Methyl methanesulfinothioate	6	1	HMDB32739			88666					109.9860	-0.05	C2 H6 O S2	-0.42			73.66											Find by Molecular Feature		127.3800	110.0091	1		1	FAS-9).01.d				2.791	C2 H6 O S2		1647051	DBSearch	DBSearch-LibSearch	8	Positive
	4430-37-9	69192	1-Isothiocyanato-2-(methylthio)ethane	7	1	HMDB38442			93133					133.0020	0.23	C4 H7 N S2	1.71			74.10											Find by Molecular Feature		150.4206	151.0354	1			FAS-9).01.d				2.387	C4 H7 N S2		1130590	DBSearch	DBSearch	4	Positive
		48987	4-Guanidino-1-butanol	8	4		C17146		71589					131.1059	-0.27	C5 H13 N3 O	-2.07			87.59											Find by Molecular Feature		130.1870	131.1294	1			FAS-9).01.d				6.529	C5 H13 N3 O		2272164	DBSearch	DBSearch	2	Positive
		41117	Amino acid(Arg-)	9	3		C02385		63425					174.1117	0.02	C6 H14 N4 O2	0.11			99.63											Find by Molecular Feature		174.2047	175.1189	1			FAS-9).01.d				3.397	C6 H14 N4 O2		185472	DBSearch	DBSearch	5	Positive
	97-64-3	71236	Ethyl lactate	10	35	HMDB40735			95204					118.0630	-0.37	C5 H10 O3	-3.13			87.01											Find by Molecular Feature		117.1396	118.0866	1		1	FAS-9).01.d				3.094	C5 H10 O3		1177803	DBSearch	DBSearch-LibSearch	2	Positive
	108-01-0	64424	Dimethylethanolamine	11	11	HMDB32231			88280					89.0841	-0.97	C4 H11 N O	-10.84			81.44											Find by Molecular Feature		71.1164	72.0817	1		1	FAS-9).01.d				3.195	C4 H11 N O		374944	DBSearch	DBSearch-LibSearch	2	Positive
	72-18-4	31	L-Valine	12	41	HMDB00883	C00183		35			Postive MS/MS
Endogenous Metabolite
Geigy vol. 3 p. 92		117.0790	-0.16	C5 H11 N O2	-1.37			87.70											Find by Molecular Feature		117.1446	118.0864	1		1	FAS-9).01.d				3.801	C5 H11 N O2	120.0	482621	DBSearch-LibSearch	DBSearch-LibSearch	2	Positive	Cpd 12: L-Valine; C5 H11 N O2; 3.502	1	1		117.0791	93.79	118.0864		3.502		3.195	0.400
	108-01-0	64424	Dimethylethanolamine	13	11	HMDB32231			88280					89.0841	-0.86	C4 H11 N O	-9.67			82.64											Find by Molecular Feature		71.1155	72.0816	1		1	FAS-9).01.d				5.317	C4 H11 N O		152207	DBSearch	DBSearch-LibSearch	2	Positive
29420	3187-58-4	80241	Methyl orsellinate	14	27				44470			Lichens and lichen acids		182.0579	0.12	C9 H10 O4	0.63			99.92											Find by Molecular Feature		164.1642	182.0811	1			FAS-9).01.d				7.236	C9 H10 O4		381964	DBSearch	DBSearch	6	Positive
0	73-32-5	80751	L-Isoleucine	15	14	HMDB00172	C00407	LMFA01100047	23			Postive MS/MS
Endogenous Metabolite
Geigy vol. 3 p. 92
Deleted CAS: 7004-09-3; 410078-51-2; 501028-75-7; 807611-99-0; 959215-79-3; 1050482-26-2; 1131911-83-5; 1186126-44-2; 1431840-86-6; 2012595-46-7
		131.0946	-0.30	C6 H13 N O2	-2.31			99.35											Find by Molecular Feature		131.1766	132.1022	1		1	FAS-9).01.d				5.620	C6 H13 N O2	120.0	1457121	DBSearch-LibSearch	DBSearch-LibSearch	7	Positive	Cpd 15: L-Isoleucine; C6 H13 N O2; 5.456	1	1		131.0949	97.58	132.1022		5.456		4.711	0.469
	473-75-6	23068	2-Amino-3-methyl-1-butanol	16	20				44703					103.0997	-0.63	C5 H13 N O	-6.13			85.30											Find by Molecular Feature		85.1515	86.0971	1		1	FAS-9).01.d				5.721	C5 H13 N O		307954	DBSearch	DBSearch-LibSearch	2	Positive
0	73-32-5	80751	L-Isoleucine	17	14	HMDB00172	C00407	LMFA01100047	23			Postive MS/MS
Endogenous Metabolite
Geigy vol. 3 p. 92
Deleted CAS: 7004-09-3; 410078-51-2; 501028-75-7; 807611-99-0; 959215-79-3; 1050482-26-2; 1131911-83-5; 1186126-44-2; 1431840-86-6; 2012595-46-7
		131.0946	-0.17	C6 H13 N O2	-1.33			99.77											Find by Molecular Feature		131.1754	132.1021	1		1	FAS-9).01.d				8.448	C6 H13 N O2	120.0	1577042	DBSearch-LibSearch	DBSearch-LibSearch	9	Positive	Cpd 17: L-Isoleucine; C6 H13 N O2; 5.990	1	1		131.0948	97.75	132.1021		5.990		4.913	0.629
	473-75-6	23068	2-Amino-3-methyl-1-butanol	18	20				44703					103.0997	-0.60	C5 H13 N O	-5.80			85.46											Find by Molecular Feature		85.1418	86.0970	1		1	FAS-9).01.d				7.640	C5 H13 N O		306437	DBSearch	DBSearch-LibSearch	2	Positive
	155344-90-4	72746	MDAI	19	10				96729					177.0790	0.17	C10 H11 N O2	0.97			87.60											Find by Molecular Feature		159.1789	177.1021	1			FAS-9).01.d				12.590	C10 H11 N O2		402818	DBSearch	DBSearch	5	Positive
	84027-84-9	69493	5-Pentyloxazole	20	22	HMDB38792			93435					139.0997	0.01	C8 H13 N O	0.09			87.74											Find by Molecular Feature		121.1784	122.0964	1			FAS-9).01.d				10.671	C8 H13 N O		129634	DBSearch	DBSearch	3	Positive
	1464-33-1	62465	Ginkgotoxin	21	22	HMDB29455			86281					183.0895	0.04	C9 H13 N O3	0.22			99.86											Find by Molecular Feature		165.1958	166.0862	1			FAS-9).01.d				11.883	C9 H13 N O3		989033	DBSearch	DBSearch	6	Positive
		10903	His His His	22	64				20868					429.1873	-0.47	C18 H23 N9 O4	-1.10			83.01											Find by Molecular Feature		451.3480	452.1768	1			FAS-9).01.d				11.681	C18 H23 N9 O4		146938	DBSearch	DBSearch	2	Positive
	37239-51-3	45583	Wilfordine	23	4		C09992		68071					883.2899	2.84	C43 H49 N O19	3.22			56.79											Find by Molecular Feature		890.4245	891.2736	1			FAS-9).01.d				11.681	C43 H49 N O19		145408	DBSearch	DBSearch	7	Positive
		13625	His Met Phe	24	14				23590					433.1784	-0.72	C20 H27 N5 O4 S	-1.67			69.97											Find by Molecular Feature		455.9797	457.1326	1			FAS-9).01.d				13.500	C20 H27 N5 O4 S		450399	DBSearch	DBSearch	8	Positive
	36600-62-1	63985	Glycerol 1-propanoate diacetate	25	15	HMDB31640			87831					232.0947	-0.09	C10 H16 O6	-0.37			94.96											Find by Molecular Feature		236.2009	237.0732	1			FAS-9).01.d				13.196	C10 H16 O6		425515	DBSearch	DBSearch	3	Positive
		10903	His His His	26	64				20868					429.1873	-0.42	C18 H23 N9 O4	-0.98			82.98											Find by Molecular Feature		451.3346	452.1769	1			FAS-9).01.d				13.196	C18 H23 N9 O4		299087	DBSearch	DBSearch	2	Positive
	37239-51-3	45583	Wilfordine	27	4		C09992		68071					883.2899	2.38	C43 H49 N O19	2.69			52.38											Find by Molecular Feature		890.4678	891.2741	1			FAS-9).01.d				12.994	C43 H49 N O19		396439	DBSearch	DBSearch	8	Positive
	1078-61-1	3643	3,4-Dihydroxyphenylpropanoate	28	27	HMDB00423	C10447		3789			Nugo Website
Http://Nugo.org/metabolomics/13496
Urine		182.0579	-0.01	C9 H10 O4	-0.04			84.84											Find by Molecular Feature		182.1483	165.0545	1			FAS-9).01.d				13.196	C9 H10 O4		147520	DBSearch	DBSearch	4	Positive	Cpd 28: 3,4-Dihydroxyphenylpropanoate; C9 H10 O4; 12.258	1	1		182.0579	84.84	165.0545		12.258		11.782	0.581
	113276-94-1	23589	H-8	29	2				45237					265.0885	-1.50	C12 H15 N3 O2 S	-5.66			57.38											Find by Molecular Feature		132.5601	267.0866	1			FAS-9).01.d				13.398	C12 H15 N3 O2 S		200333	DBSearch	DBSearch	7	Positive
		13499	Met Gly Asn	30	26				23464					320.1154	4.28	C11 H20 N4 O5 S	13.38			58.93											Find by Molecular Feature		302.2662	303.1076	1			FAS-9).01.d				13.095	C11 H20 N4 O5 S		199959	DBSearch	DBSearch	5	Positive
	121063-56-7	65014	Furaneol 4-glucoside	31	27	HMDB32992			88888					290.1002	-0.09	C12 H18 O8	-0.29			99.55											Find by Molecular Feature		272.2474	273.0970	1			FAS-9).01.d				13.702	C12 H18 O8		132375	DBSearch	DBSearch	3	Positive
	95-65-8	64378	3,4-Dimethylphenol	32	20	HMDB32151			88228					122.0732	-0.09	C8 H10 O	-0.71			99.86											Find by Molecular Feature		104.1512	122.0965	1		1	FAS-9).01.d				14.611	C8 H10 O		384825	DBSearch	DBSearch-LibSearch	5	Positive
		62196	Tyrosyl-Proline	33	16	HMDB29113			86005					278.1267	-0.05	C14 H18 N2 O4	-0.19			99.89											Find by Molecular Feature		278.3077	279.1340	1			FAS-9).01.d				15.015	C14 H18 N2 O4		218358	DBSearch	DBSearch	5	Positive
		3556	Tetrahydropteroyltri-L-glutamate	34	1		C04144		3682			Endogenous Metabolite
http://dbk.ch.umist.ac.uk/ExactMasses.htm		626.2296	-3.07	C24 H34 N8 O12	-4.91			86.03											Find by Molecular Feature		608.5834	609.2292	1			FAS-9).01.d				15.621	C24 H34 N8 O12		156646	DBSearch	DBSearch	6	Positive	Cpd 34: Tetrahydropteroyltri-L-glutamate; C24 H34 N8 O12; 15.311	1	1		626.2327	86.03	609.2292		15.311		14.914	0.277
	18377-50-9	64809	Methyl 1-methoxy-1H-indole-3-carboxylate	35	11	HMDB32755			88682					205.0739	0.06	C11 H11 N O3	0.30			99.96											Find by Molecular Feature		187.1956	205.0971	1			FAS-9).01.d				18.753	C11 H11 N O3		417290	DBSearch	DBSearch	6	Positive
		39776	L-isoleucyl-L-proline	36	6	HMDB11174			62022					228.1474	0.01	C11 H20 N2 O3	0.03			99.92											Find by Molecular Feature		228.2768	229.1547	1			FAS-9).01.d				18.450	C11 H20 N2 O3		422564	DBSearch	DBSearch	5	Positive
		28962	Quercetin 7-[xylosyl-(1->2)-rhamnosyl-(1->2)-rhamnosyl]-(1->6)-glucoside	37	6			LMPK12112254	50670					888.2536	2.69	C38 H48 O24	3.03			92.64											Find by Molecular Feature		888.7404	889.2583	2			FAS-9).01.d				19.258	C38 H48 O24		130082	DBSearch	DBSearch	7	Positive
		103973	Asn Trp Trp Leu	38	26				199048					617.2962	-0.41	C32 H39 N7 O6	-0.66			99.13											Find by Molecular Feature		617.6668	309.6556	2		1	FAS-9).01.d				19.359	C32 H39 N7 O6		184840	DBSearch	DBSearch-LibSearch	5	Positive
				39	200											C38 H46 N6 O9				0.00			-0.60	730.3326	C38 H46 N6 O9	-0.83	99.49				Find by Molecular Feature		730.7896	366.1738	2		1	FAS-9).01.d				21.581	C38 H46 N6 O9		247405	MFG	DBSearch-LibSearch-MFG	9	Positive
				40	256											C27 H27 N3 O7				0.00			-0.32	505.1849	C27 H27 N3 O7	-0.63	99.10				Find by Molecular Feature		505.5291	506.1934	1			FAS-9).01.d				24.713	C27 H27 N3 O7		1004227	MFG	DBSearch-MFG	13	Positive
				41	208											C41 H50 N3 O10				0.00			0.18	744.3496	C41 H50 N3 O10	0.24	99.48				Find by Molecular Feature		744.8389	373.1821	2		1	FAS-9).01.d				31.684	C41 H50 N3 O10		387915	MFG	DBSearch-LibSearch-MFG	10	Positive
		74345	Butyl 3-O-beta-D-glucopyranosyl-butanoate	42	28			LMFA13010043	98328					322.1628	-0.39	C14 H26 O8	-1.20			99.43											Find by Molecular Feature		322.3519	345.1524	1			FAS-9).01.d				31.987	C14 H26 O8		215374	DBSearch	DBSearch	10	Positive
				43	269											C28 H29 N3 O7				0.00			-0.37	519.2006	C28 H29 N3 O7	-0.71	99.37				Find by Molecular Feature		519.5512	520.2093	1			FAS-9).01.d				36.432	C28 H29 N3 O7		1129088	MFG	DBSearch-MFG	17	Positive
				44	0																										Find by Molecular Feature		572.4149	573.2682	1		1	FAS-9).01.d				37.038			351550		DBSearch-LibSearch-MFG	7	Positive
	508-52-1	1598	Ouabagenin	45	28				1671			Treatment of cardiac arrhythmias and heart failure Metabolite of Ouabain Dollery, Colin Therapeutic Drugs, 2nd Ed. 1999 p. O32		438.2254	-0.82	C23 H34 O8	-1.87			98.13											Find by Molecular Feature		420.4918	421.2230	1			FAS-9).01.d				36.634	C23 H34 O8		298778	DBSearch	DBSearch	18	Positive
		168192	Tyr Tyr Leu Lys	46	25				263267					585.3162	0.71	C30 H43 N5 O7	1.21			76.77											Find by Molecular Feature		567.5608	568.3122	2			FAS-9).01.d				36.634	C30 H43 N5 O7		127774	DBSearch	DBSearch	6	Positive
		70371	11-alpha-O-beta-D-Glucopyranosyl-16alpha-O-methylneoquassin	47	32	HMDB39773			94323					568.2884	-0.98	C29 H44 O11	-1.73			97.51											Find by Molecular Feature		550.6465	551.2862	1			FAS-9).01.d				36.634	C29 H44 O11		681296	DBSearch	DBSearch	16	Positive
	624-45-3	72010	Methyl levulinate	48	36	HMDB41602			95978					130.0630	-0.36	C6 H10 O3	-2.76			87.11											Find by Molecular Feature		112.1105	113.0601	1			FAS-9).01.d				36.432	C6 H10 O3		177790	DBSearch	DBSearch	4	Positive
	343780-69-8	70528	Ginsenoside Rh8	49	6	HMDB39943			94485					636.4237	3.31	C36 H60 O9	5.20			82.87											Find by Molecular Feature		618.7629	310.2122	2		1	FAS-9).01.d				44.412	C36 H60 O9		145865	DBSearch	DBSearch-LibSearch	5	Positive
	175737-84-5	71797	Prenyl arabinosyl-(1->6)-glucoside	50	39	HMDB41360			95765					380.1682	-0.48	C16 H28 O10	-1.27			99.16											Find by Molecular Feature		362.3582	385.1474	1			FAS-9).01.d				44.614	C16 H28 O10		216628	DBSearch	DBSearch	8	Positive
	343780-69-8	70528	Ginsenoside Rh8	51	6	HMDB39943			94485					636.4237	-4.62	C36 H60 O9	-7.25			40.22											Find by Molecular Feature		620.1326	311.2201	1		1	FAS-9).01.d				45.322	C36 H60 O9		426728	DBSearch	DBSearch-LibSearch	3	Positive
	97744-96-2	68176	Sanchinoside B1	52	17	HMDB37129			92098					638.4394	3.08	C36 H62 O9	4.82			85.10											Find by Molecular Feature		620.8037	311.2202	2		1	FAS-9).01.d				45.625	C36 H62 O9		539833	DBSearch	DBSearch-LibSearch	10	Positive
	29336-13-8	65673	Desglucocheirotoxol	53	34	HMDB33828			89556					552.2934	-0.85	C29 H44 O10	-1.55			98.40											Find by Molecular Feature		534.6820	535.2911	1		1	FAS-9).01.d				46.130	C29 H44 O10		827424	DBSearch	DBSearch-LibSearch	16	Positive
	508-76-9	65685	Corchoroside A	54	36	HMDB33846			89568					534.2829	-0.60	C29 H42 O9	-1.13			98.72											Find by Molecular Feature		516.6068	517.2803	1		1	FAS-9).01.d				46.130	C29 H42 O9		289628	DBSearch	DBSearch-LibSearch	6	Positive
	33804-89-6	44712	Picrasin C	55	41		C08776		67194					422.2305	-0.80	C23 H34 O7	-1.89			98.08											Find by Molecular Feature		404.4831	405.2280	1			FAS-9).01.d				46.130	C23 H34 O7		514728	DBSearch	DBSearch	12	Positive
				56	176											C29 H35 N12				0.00			1.45	551.3108	C29 H35 N12	2.62	59.13				Find by Molecular Feature		551.5501	552.3175	2			FAS-9).01.d				45.928	C29 H35 N12		312170	MFG	DBSearch-MFG	4	Positive
		39798	Glu Trp Leu Gln	57	28				134873					574.2751	-1.17	C27 H38 N6 O8	-2.03			97.34											Find by Molecular Feature		556.6063	557.2730	2		1	FAS-9).01.d				46.332	C27 H38 N6 O8		562966	DBSearch	DBSearch-LibSearch	10	Positive
	97744-96-2	68176	Sanchinoside B1	58	17	HMDB37129			92098					638.4394	3.37	C36 H62 O9	5.28			83.03											Find by Molecular Feature		620.8097	311.2200	2		2	FAS-9).01.d				46.534	C36 H62 O9		312341	DBSearch	DBSearch-LibSearch	9	Positive
		107378	Pro Ile Lys Arg	59	42				202453					512.3435	-0.57	C23 H44 N8 O5	-1.11			98.63											Find by Molecular Feature		493.6050	494.3330	1			FAS-9).01.d				46.332	C23 H44 N8 O5		224525	DBSearch	DBSearch	4	Positive
		47140	Phe Thr Thr Thr	60	43				142215					468.2220	0.42	C21 H32 N4 O8	0.91			97.93											Find by Molecular Feature		450.4630	473.2003	1		1	FAS-9).01.d				47.241	C21 H32 N4 O8		489240	DBSearch	DBSearch-LibSearch	10	Positive
		107378	Pro Ile Lys Arg	61	43				202453					512.3435	-0.85	C23 H44 N8 O5	-1.66			97.66											Find by Molecular Feature		493.6130	494.3332	1			FAS-9).01.d				46.837	C23 H44 N8 O5		454290	DBSearch	DBSearch	4	Positive
	125882-66-8	67220	Mulberrofuran T	62	7	HMDB35940			91126					716.2985	-3.57	C44 H44 O9	-4.99			73.48											Find by Molecular Feature		716.6794	717.3096	2		2	FAS-9).01.d				47.645	C44 H44 O9		153435	DBSearch	DBSearch-LibSearch	8	Positive
		158570	Trp Ser Lys His	63	26				253645					556.2758	1.79	C26 H36 N8 O6	3.21			91.17											Find by Molecular Feature		538.5184	561.2526	1			FAS-9).01.d				48.655	C26 H36 N8 O6		179134	DBSearch	DBSearch	6	Positive
		74359	14-O-(alpha-L-rhamnopyranosyl)-7S,14R-dihydroxy-7,9,13,17-tetramethyl-2E,4E,8E,10E,12E,16E-octadecahexaenoic acid	64	29			LMFA13030009	98342					506.2880	-0.46	C28 H42 O8	-0.92			98.60											Find by Molecular Feature		506.5651	529.2778	1			FAS-9).01.d				49.564	C28 H42 O8		127224	DBSearch	DBSearch	10	Positive
				65	60											C22 H36 N9 O3				0.00			0.13	474.2941	C22 H36 N9 O3	0.26	96.85				Find by Molecular Feature		474.5714	497.2842	2		4	FAS-9).01.d				51.282	C22 H36 N9 O3		374256	MFG	DBSearch-LibSearch-MFG	19	Positive
				66	60											C22 H36 N9 O3				0.00			-0.14	474.2941	C22 H36 N9 O3	-0.29	70.82				Find by Molecular Feature		474.5563	497.2843	2		3	FAS-9).01.d				51.989	C22 H36 N9 O3		206079	MFG	DBSearch-LibSearch-MFG	16	Positive
	24003-58-5	42346	QX-314	67	1				64712					262.2045	2.77	C16 H26 N2 O	10.56			70.80											Find by Molecular Feature		243.3277	244.1907	1			FAS-9).01.d				54.211	C16 H26 N2 O		132341	DBSearch	DBSearch	7	Positive
				68	3											C13 H25 N O2				0.00			-0.27	227.1885	C13 H25 N O2	-1.17	99.63				Find by Molecular Feature		227.3432	228.1961	1			FAS-9).01.d				59.666	C13 H25 N O2		647728	MFG	DBSearch-MFG	15	Positive
	27739-29-3	69571	Isoamyl p-anisate	69	19	HMDB38894			93513					222.1256	-0.17	C13 H18 O3	-0.75			99.61											Find by Molecular Feature		204.2696	227.1045	1		1	FAS-9).01.d				65.324	C13 H18 O3		239295	DBSearch	DBSearch-LibSearch	13	Positive
		73017	4-methyltridecan-7-ol	70	10			LMFA05000522	97000					214.2297	-0.26	C14 H30 O	-1.23			99.57											Find by Molecular Feature		213.3958	214.2532	1			FAS-9).01.d				65.526	C14 H30 O		430797	DBSearch	DBSearch	3	Positive
	554-62-1	5549	Phytosphingosine	71	1	HMDB04610	C12144	LMSP01030001	7066					317.2930	-0.62	C18 H39 N O3	-1.94			98.58											Find by Molecular Feature		317.4959	318.3009	1			FAS-9).01.d				67.344	C18 H39 N O3		215532	DBSearch	DBSearch	5	Positive
29441	553-19-5	80263	Xanthyletine	72	18		C09317		43779			Zanthoxylum spp		228.0786	-0.19	C14 H12 O3	-0.84			99.80											Find by Molecular Feature		210.2377	233.0575	1			FAS-9).01.d				69.263	C14 H12 O3		141896	DBSearch	DBSearch	13	Positive
		134719	Ser Ser Ser Ser	73	39				229794					366.1387	-0.59	C12 H22 N4 O9	-1.61			84.93											Find by Molecular Feature		348.3701	371.1177	1			FAS-9).01.d				76.032	C12 H22 N4 O9		214827	DBSearch	DBSearch	11	Positive
	13910-23-1	62551	4-Phenyl-2-butenal	74	26	HMDB29602			86368					146.0732	0.00	C10 H10 O	0.02			99.55											Find by Molecular Feature		146.1810	147.0805	1			FAS-9).01.d				77.143	C10 H10 O		141080	DBSearch	DBSearch	3	Positive
		71966	3,8-Dihydroxy-6-methoxy-7(11)-eremophilen-12,8-olide	75	12	HMDB41551			95934					296.1624	-0.34	C16 H24 O5	-1.14			99.54											Find by Molecular Feature		278.3429	301.1414	1			FAS-9).01.d				84.619	C16 H24 O5		184037	DBSearch	DBSearch	12	Positive
		66805	Pyranodelphinin B	76	1	HMDB35419			90709					503.1190	-2.81	C24 H23 O12	-5.58			45.74											Find by Molecular Feature		462.8866	485.1132	1			FAS-9).01.d				89.973	C24 H23 O12		160421	DBSearch	DBSearch	12	Positive
		52800	MG(16:0/0:0/0:0)[rac]	77	4			LMGL01010001	75555					330.2770	-0.76	C19 H38 O4	-2.30			97.98											Find by Molecular Feature		330.4992	353.2669	1		1	FAS-9).01.d				97.348	C19 H38 O4		132606	DBSearch	DBSearch-LibSearch	18	Positive
0	110-25-8	80560	Oleoyl sarcosine	78	5							Deleted CAS: 57368-03-3		353.2930	-0.86	C21 H39 N O3	-2.43			97.23											Find by Molecular Feature		335.5197	336.2905	1		1	FAS-9).01.d				96.236	C21 H39 N O3		203618	DBSearch	DBSearch-LibSearch	9	Positive
	654653-93-7	47219	R207910	79	1		C14122		69815					554.1569	4.06	C32 H31 Br N2 O2	7.33			45.50											Find by Molecular Feature		536.9984	559.1324	1			FAS-9).01.d				96.539	C32 H31 Br N2 O2		199731	DBSearch	DBSearch	18	Positive
	654653-93-7	47219	R207910	80	1		C14122		69815					554.1569	4.44	C32 H31 Br N2 O2	8.01			42.10											Find by Molecular Feature		537.0538	554.1767	1			FAS-9).01.d				98.661	C32 H31 Br N2 O2		218988	DBSearch	DBSearch	25	Positive
	142905-19-9	71015	Isorhamnetin 3-O-[b-D-xylopyranosyl-(1->6)-b-D-glucopyranoside]	81	48	HMDB40490			94982					610.1534	-5.09	C27 H30 O16	-8.33			33.56											Find by Molecular Feature		611.1850	628.1955	1			FAS-9).01.d				101.287	C27 H30 O16		1045296	DBSearch	DBSearch	21	Positive
	124-26-5	14156	Stearamide	82	4		C13846	LMFA08010003	34494			Octadecanamide
Stearamide
Octadecamide
Octadecylamide
Stearoylamide
Stearoylamine
Stearylamide
Stearic amide
Kemamide S
Adogen 42
PubChem CID: 31292		283.2875	-0.82	C18 H37 N O	-2.89			96.84											Find by Molecular Feature		283.4985	284.2957	1		1	FAS-9).01.d				103.611	C18 H37 N O	120.0	973676	DBSearch-LibSearch	DBSearch-LibSearch	6	Positive	Cpd 82: Stearamide; C18 H37 N O; 100.937	1	1		283.2883	78.32	284.2957		100.937		100.176	0.762
	142905-19-9	71015	Isorhamnetin 3-O-[b-D-xylopyranosyl-(1->6)-b-D-glucopyranoside]	83	48	HMDB40490			94982					610.1534	-5.53	C27 H30 O16	-9.07			31.08											Find by Molecular Feature		611.1959	628.1958	1		1	FAS-9).01.d				103.914	C27 H30 O16		1122694	DBSearch	DBSearch-LibSearch	20	Positive
	6918-49-6	23447	D-erythro-Sphingosine C-20	84	7				45095					327.3137	-0.30	C20 H41 N O2	-0.92			85.64											Find by Molecular Feature		309.4799	310.3108	1		1	FAS-9).01.d				105.632	C20 H41 N O2		236752	DBSearch	DBSearch-LibSearch	7	Positive
		80010	Isopropyl stearate	85	26				265071					326.3185	-0.29	C21 H42 O2	-0.89			99.58											Find by Molecular Feature		325.5780	326.3420	1		1	FAS-9).01.d				104.217	C21 H42 O2		308333	DBSearch	DBSearch-LibSearch	4	Positive
	94421-69-9	3594	Eicosanoyl-EA	86	4			LMFA08040038	3723			20:0 N-acyl ethanolamine
http://dx.doi.org/10.1021/bi0480335		355.3450	0.01	C22 H45 N O2	0.04			99.53											Find by Molecular Feature		337.5783	338.3417	1		1	FAS-9).01.d				104.217	C22 H45 N O2		244161	DBSearch	DBSearch-LibSearch	8	Positive	Cpd 86: Eicosanoyl-EA; C22 H45 N O2; 103.898	1	1		355.3450	49.77	338.3417		103.898		103.510	0.257
		21411	3α,11β,12α-Trihydroxy-5β-cholan-24-oic Acid	87	50				42949					408.2876	-0.27	C24 H40 O5	-0.66			83.03											Find by Molecular Feature		390.5009	391.2846	1		2	FAS-9).01.d				105.530	C24 H40 O5		509450	DBSearch	DBSearch-LibSearch	7	Positive
		2414	Dihydrostreptomycin 3'α-phosphate	88	6		C04382		2509			Antibiotic, Treatment of tuberculosis Metabolite of Streptomycin Dollery, Colin Therapeutic Drugs, 2nd Ed. 1999 p. S102		663.2477	-1.19	C21 H42 N7 O15 P	-1.79			66.70											Find by Molecular Feature		702.3385	702.2137	1		1	FAS-9).01.d				105.429	C21 H42 N7 O15 P		870413	DBSearch	DBSearch-LibSearch	5	Positive
		70514	2'',3''-Di-O-p-coumaroylafzelin	89	9	HMDB39928			94471					724.1792	7.46	C39 H32 O14	10.31			16.72											Find by Molecular Feature		707.3117	707.1753	1		1	FAS-9).01.d				105.733	C39 H32 O14		138668	DBSearch	DBSearch-LibSearch	7	Positive
	94421-69-9	3594	Eicosanoyl-EA	90	27			LMFA08040038	3723			20:0 N-acyl ethanolamine
http://dx.doi.org/10.1021/bi0480335		355.3450	-0.28	C22 H45 N O2	-0.79			99.56											Find by Molecular Feature		337.5685	338.3420	1		1	FAS-9).01.d				107.147	C22 H45 N O2		283321	DBSearch	DBSearch-LibSearch	4	Positive	Cpd 90: Eicosanoyl-EA; C22 H45 N O2; 105.680	1	1		355.3453	49.78	338.3420		105.680		105.126	0.677
		32227	N,N-dimethyl-Safingol	91	2			LMSP01080056	53956					329.3294	-0.09	C20 H43 N O2	-0.29			99.77											Find by Molecular Feature		311.5339	312.3262	1		1	FAS-9).01.d				107.248	C20 H43 N O2		316064	DBSearch	DBSearch-LibSearch	7	Positive
		39434	Hyaluronan	92	5	HMDB10366			61679					776.2335	3.94	C28 H44 N2 O23	5.07			47.89											Find by Molecular Feature		776.4235	776.2327	1		1	FAS-9).01.d				109.268	C28 H44 N2 O23		259734	DBSearch	DBSearch-LibSearch	5	Positive
		28788	Quercetin 3-(6'''-sinapylglucosyl)(1->2)-galactoside	93	1			LMPK12112077	50493					832.2062	-6.99	C38 H40 O21	-8.40			31.56											Find by Molecular Feature		850.5534	850.2512	1		1	FAS-9).01.d				114.622	C38 H40 O21		296251	DBSearch	DBSearch-LibSearch	5	Positive
				94	0																				<none>						Find by Molecular Feature		925.0257	924.2706	1			FAS-9).01.d				116.340			340882		DBSearch	11	Positive
				95	0																				<none>						Find by Molecular Feature		924.9683	924.2706	1			FAS-9).01.d				120.987			337715		DBSearch	11	Positive
		35970	(S)-3-Hydroxytetradecanoyl-CoA	96	6	HMDB03934	C05260		58187					993.3085	2.35	C35 H62 N7 O18 P3 S	2.36			63.69											Find by Molecular Feature		999.0933	998.2889	1		1	FAS-9).01.d				126.341	C35 H62 N7 O18 P3 S		527126	DBSearch	DBSearch-LibSearch	12	Positive
		56127	PG(14:0/15:0)	97	8			LMGP04010931	79756					680.4628	5.27	C35 H69 O10 P	7.74			70.49											Find by Molecular Feature		662.9126	680.4810	1		2	FAS-9).01.d				129.170	C35 H69 O10 P		632818	DBSearch	DBSearch-LibSearch	30	Positive
		19973	Loroxanthin ester/ Loroxanthin dodecenoate	98	26			LMPR01070157	41412					764.5744	0.08	C52 H76 O4	0.10			97.69											Find by Molecular Feature		764.0971	764.5737	1		1	FAS-9).01.d				129.776	C52 H76 O4		201200	DBSearch	DBSearch-LibSearch	5	Positive
		35970	(S)-3-Hydroxytetradecanoyl-CoA	99	6	HMDB03934	C05260		58187					993.3085	2.35	C35 H62 N7 O18 P3 S	2.37			63.88											Find by Molecular Feature		999.0919	998.2887	1		1	FAS-9).01.d				131.392	C35 H62 N7 O18 P3 S		228964	DBSearch	DBSearch-LibSearch	11	Positive
	81295-48-9	36204	Retinoyl CoA	100	1	HMDB06508			58434					1049.3136	-0.13	C41 H62 N7 O17 P3 S	-0.13			68.45											Find by Molecular Feature		1073.2002	1073.3079	1			FAS-9).01.d				137.958	C41 H62 N7 O17 P3 S		191342	DBSearch	DBSearch	10	Positive
[truncated: 85 more columns]
